# Supplementary material for: Turning the World Upside-Down in Cellulose for Improved Culturing and Imaging of Respiratory Challenges within a Human 3D Model
Source: Cells. 2019 Oct 21;8(10):1292. doi: 10.3390/cells8101292 (PMC6830077; doi:10.3390/cells8101292)
Supplement: Supplementary file 1 [file cells-08-01292-s001.zip]

Archive with 5 entries (5 files):
- Movie 1.wmv
- Movie 2.wmv
- Movie 3.wmv
- Movie 4.wmv
- Supplementary Figures.pdf
